# Supplementary material for: What Is the Role of Resilience and Coping Strategies on the Mental Health of the General Population during the COVID-19 Pandemic? Results from the Italian Multicentric COMET Study
Source: Brain Sci. 2021 Sep 17;11(9):1231. doi: 10.3390/brainsci11091231 (PMC8466446; doi:10.3390/brainsci11091231)
Supplement: Supplementary file 1 [file brainsci-11-01231-s001.zip]

Archive with 1 entries (1 files):
- brainsci-1363420-supplementary.pdf
